# Supplementary material for: Enhanced Room-Temperature Thermoelectric Performance of 2D-SnSe Alloys via Electric-Current-Assisted Sintering
Source: Materials (Basel). 2023 Jan 5;16(2):509. doi: 10.3390/ma16020509 (PMC9865124; doi:10.3390/ma16020509)
Supplement: Supplementary file 1 [file materials-16-00509-s001.zip]

Archive with 1 entries (1 files):
- materials-2103653-supplementary.pdf
